# Supplementary material for: Artemia Nauplii Enriched with Soybean Lecithin Enhances Growth Performance, Intestine Morphology, and Desiccation Stress Resistance in Yellow Drum (Nibea albiflora) Larvae
Source: Metabolites. 2025 Jan 17;15(1):63. doi: 10.3390/metabo15010063 (PMC11767900; doi:10.3390/metabo15010063)
Supplement: Supplementary file 1 [file metabolites-15-00063-s001.zip]

Archive with 1 entries (1 files):
- metabolites-3384903-supplementary.pdf
